# Supplementary material for: Identification of Three Novel MAGED2 Variants Causing Antenatal Bartter Syndrome in Three Chinese Families
Source: Genes (Basel). 2026 Apr 3;17(4):424. doi: 10.3390/genes17040424 (PMC13116143; doi:10.3390/genes17040424)
Supplement: Supplementary file 1 [file genes-17-00424-s001.zip]

Archive with 1 entries (1 files):
- genes-4195316-supplementary.pdf
